# Supplementary material for: Intensive care antibiotic consumption and resistance patterns: a cross-correlation analysis
Source: Ann Clin Microbiol Antimicrob. 2017 Nov 13;16:71. doi: 10.1186/s12941-017-0251-8 (PMC5683545; doi:10.1186/s12941-017-0251-8)
Supplement: Supplementary file 1 — Additional file 1. The consumption of antibacterial drugs. [file 12941_2017_251_MOESM1_ESM.xls]

## Sheet: ian12
Antibiotherapy: Drug name	Total grams
Ciprofloxacina	0.8
Ceftriaxon	14
Ceftriaxon	24
Ceftriaxon	4
Ceftriaxon	2
Ceftriaxon	12
Ertapenem	7
Imipenem+Cilastatin	24
Ceftriaxon	68
Ceftriaxon	6
Ceftriaxon	32
Ceftriaxon	9
Ceftriaxon	16
Ceftriaxon	28
Colistin	10
Vancomicina	16
Piperacilina+Tazobactam	45
Colistin	28
Teicoplanina	1.6
Colistin	18
Ceftriaxon	28
Cefpirom	12
Teicoplanina	2.8
Ceftriaxon	16
Colistin	20
Ceftazidim	52
Imipenem+Cilastatin	2.5
Clindamicina	2.4
Piperacilina+Tazobactam	67.5
Ceftriaxon	12
Ertapenem	18
Moxifloxacina	4.8
Moxifloxacina	4.8
Metronidazol	10.5
Moxifloxacina	4
Ceftriaxon	2
Tigecyclina	0.7
Imipenem+Cilastatin	11
Ertapenem	2
Ceftriaxon	28
Imipenem+Cilastatin	10
Imipenem+Cilastatin	10
Piperacilina+Tazobactam	94.5
Fluconazol	1.8
Vancomicina	30
Ertapenem	3
Tigecyclina	0.7
Colistin	15

## Sheet: ian13
Antibiotherapy: Drug name	Total grams
Gentamicina	0.32
Ampicilina+Sulbactam	9
Cefuroxim	12
Ceftriaxon	4
Cefuroxim	3
Cefuroxim	6.75
Ceftriaxon	2
Ceftriaxon	6
Cefuroxim	21
Cefuroxim	3
Cefuroxim	12
Cefuroxim	1.5
Cefuroxim	4.5
Cefuroxim	1.5
Ceftriaxon	4
Clindamicina	1.8
Cefuroxim	9
Vancomicina	4
Vancomicina	1
Cefuroxim	6
Ceftriaxon	6
Ceftriaxon	2
Ceftriaxon	1.6
Cefuroxim	3
Cefuroxim	10.5
Cefuroxim	9
Ampicilina+Sulbactam	6
Ceftriaxon	6
Ceftriaxon	5.6
Ceftriaxon	4
Cefuroxim	18
Ceftriaxon	2
Cefuroxim	12
Vancomicina	4
Ceftriaxon	4
Metronidazol	1.5
Clindamicina	3.6
Cefuroxim	3
Cefuroxim	6
Ceftriaxon	4
Metronidazol	4
Ampicilina+Sulbactam	15
Gentamicina	0.16
Moxifloxacina	2.8
Cefuroxim	4.5
Cefuroxim	3
Metronidazol	9
Ceftriaxon	2
Cefuroxim	4.5
Ertapenem	2
Levofloxacin	1
Ceftriaxon	2
Imipenem+Cilastatin	4
Cefuroxim	3
Cefuroxim	12
Ampicilina+Sulbactam	22.5
Ceftriaxon	3
Cefuroxim	7.5
Imipenem+Cilastatin	8
Cefuroxim	6
Ceftriaxon	6
Ertapenem	2
Ceftriaxon	4
Meropenem	3
Ceftriaxon	8
Imipenem+Cilastatin	8
Ceftriaxon	16
Moxifloxacina	6.4
Ceftriaxon	14
Ceftriaxon	2
Ceftriaxon	2
Ertapenem	8
Ertapenem	8
Ceftriaxon	8
Ceftriaxon	4
Levofloxacin	3.75
Cefuroxim	9
Ampicilina+Sulbactam	12
Ceftriaxon	4
Colistin	32
Ertapenem	1
Vancomicina	18
Levofloxacin	3.5
Metronidazol	4.2
Colistin	16
Vancomicina	8
Cefuroxim	2.25
Moxifloxacina	0.8
Imipenem+Cilastatin	10
Vancomicina	14
Vancomicina	14
Imipenem+Cilastatin	6
Ertapenem	6
Cefuroxim	3
Ampicilina+Sulbactam	9
Imipenem+Cilastatin	22
Colistin	27
Amoxicilina+AcClavulanic	7.2
Imipenem+Cilastatin	10
Clindamicina	6.3
Colistin	26
Colistin	24
Imipenem+Cilastatin	20
Colistin	27
Colistin	72
Meropenem	3
Vancomicina	4
Teicoplanina	0.4
Piperacilina + Tazobactam	94.5
Vancomicina	6
Ertapenem	14
Fluconazol	0.8
Colistin	98
Imipenem+Cilastatin	7
Ertapenem	2
Clindamicina	10.8
Ceftriaxon	18
Imipenem+Cilastatin	7.5
Ertapenem	8
Levofloxacin	1.125
Teicoplanina	1.2
Imipenem+Cilastatin	16
Clindamicina	4.8
Vancomicina	10
Ampicilina+Sulbactam	24
Ciprofloxacin	3.6
Imipenem+Cilastatin	15
Teicoplanina	7.2

## Sheet: febr12
Antibiotherapy: Drug name	Total grams
Imipenem+Cilastatin	1.5
Ceftriaxon	16
Ceftriaxon	16
Gentamicina	0.32
Ceftriaxon	12
Ceftriaxon	14
Ceftriaxon	8
Ceftriaxon	16
Ceftriaxon	28
Ceftriaxon	16
Piperacilina+Tazobactam	67.5
Ertapenem	7
Ceftriaxon	24
Ceftriaxon	16
Ertapenem	4
Ceftriaxon	18
Ceftriaxon	6
Ceftriaxon	6
Ceftriaxon	12
Ceftriaxon	21
Colistin	28
Ceftriaxon	18
Ceftriaxon	6
Ceftriaxon	14
Ceftriaxon	2
Ertapenem	3
Imipenem+Cilastatin	20
Ceftriaxon	10
Ceftriaxon	4
Ceftriaxon	10
Imipenem+Cilastatin	4
Levofloxacin	9.5
Colistin	14
Vancomicina	3
Ertapenem	4
Imipenem+Cilastatin	6
Gentamicina	0.64
Gentamicina	1.44
Gentamicina	0.32
Piperacilina+Tazobactam	90
Imipenem+Cilastatin	34
Colistin	24
Ceftriaxon	24
Ertapenem	1
Colistin	44
Piperacilina+Tazobactam	7.2
Metronidazol	12
Metronidazol	1
Vancomicina	34
Teicoplanina	4.8
Imipenem+Cilastatin	14
Imipenem+Cilastatin	8
Fluconazol	6
Vancomicina	14
Levofloxacin	5
Imipenem+Cilastatin	6
Ertapenem	7
Cefuroxim	4.5
Meropenem	24
Ceftriaxon	36
Ceftriaxon	8
Ceftriaxon	10
Ceftriaxon	12
Ceftriaxon	6
Ceftriaxon	4
Ceftriaxon	16
Teicoplanina	1.2
Ceftriaxon	12
Teicoplanina	4.8
Teicoplanina	3.2
Teicoplanina	1.6
Metronidazol	7.5
Vancomicina	10
Clindamicina	1.8
Imipenem+Cilastatin	6
Piperacilina+Tazobactam	67.5
Meropenem	15
Vancomicina	6
Ceftriaxon	32
Ertapenem	6
Ertapenem	9
Ceftriaxon	16
Ceftriaxon	12
Colistin	32

## Sheet: febr13
Antibiotherapy: Drug name	Total grams
Cefuroxim	6
Cefuroxim	3
Cefuroxim	3
Vancomicina	4
Amoxicilina+AcClavulanic	3.6
Ceftriaxon	2
Ceftriaxon	6
Cefuroxim	3
Ertapenem	1
Cefuroxim	3
Cefuroxim	6.75
Ceftriaxon	14
Ceftriaxon	6
Cefuroxim	3
Cefuroxim	3
Cefuroxim	3
Clindamicina	3.6
Ceftriaxon	2
Cefuroxim	13.5
Cefuroxim	1.5
Moxifloxacina	0.4
Meropenem	1.8
Cefuroxim	3
Vancomicina	4
Vancomicina	4
Cefuroxim	1.5
Cefuroxim	2
Ciprofloxacina	1
Ceftriaxon	4
Cefuroxim	22.5
Piperacilina+Tazobactam	81
Vancomicina	2
Cefixim	0.8
Cefuroxim	6
Ceftriaxon	4
Cefuroxim	1.5
Metronidazol	3
Gentamicina	0.16
Gentamicina	0.48
Vancomicina	1.2
Ceftriaxon	2
Gentamicina	0.08
Gentamicina	0.24
Moxifloxacina	1.2
Meropenem	27
Ceftriaxon	12
Ceftriaxon	10
Colistin	135
Meropenem	6
Piperacilina+Tazobactam	121.5
Colistin	56
Moxifloxacina	4
Clindamicina	7.2
Ampicilina+Sulbactam	18
Ceftriaxon	2
Gentamicina	0.48
Cefuroxim	3
Cefuroxim	3
Ertapenem	2
Ertapenem	1
Piperacilina+Tazobactam	162
Imipenem+Cilastatin	12
Ceftriaxon	4
Imipenem+Cilastatin	30
Meropenem	15
Piperacilina+Tazobactam	135
Piperacilina+Tazobactam	108
Vancomicina	4
Meropenem	36
Meropenem	21
Ceftriaxon	20
Levofloxacin	2
Cefuroxim	22.5
Moxifloxacina	1.6
Ampicilina+Sulbactam	4.5
Piperacilina+Tazobactam	94.5
Metronidazol	8
Imipenem+Cilastatin	4.5
Meropenem	10
Meropenem	9
Imipenem+Cilastatin	26
Colistin	63
Vancomicina	10
Clindamicina	19.8
Meropenem	33
Teicoplanina	4.4
Vancomicina	32
Imipenem+Cilastatin	14
Ciprofloxacina	0.4
Meropenem	4
Meropenem	24
Teicoplanina	2.4
Vancomicina	14
Colistin	4
Fluconazol	0.6
Cefuroxim	12
Vancomicina	8
Fluconazol	4.2
Teicoplanina	3.6
Ceftarolin	9.6
Levofloxacin	1.5
Moxifloxacina	2
Ertapenem	3
Ceftriaxon	20
Ertapenem	5
Cefuroxim	6
Ceftriaxon	4
Moxifloxacina	1.2
Ceftriaxon	6
Levofloxacin	0.75
Meropenem	30
Ceftriaxon	8
Moxifloxacina	4.8
Meropenem	39
Vancomicina	8
Teicoplanina	2.4
Teicoplanina	2.8
Vancomicina	10
Ceftriaxon	2
Colistin	36
Tigecyclina	1
Ceftazidim	12
Piperacilina+Tazobactam	54
Vancomicina	4

## Sheet: mar12
Antibiotherapy: Drug name	Total grams
Ceftriaxon	8
Gentamicina	0.08
Ceftriaxon	4
Ceftriaxon	4
Clindamicina	4.8
Ceftriaxon	4
Piperacilina+Tazobactam	94.5
Ceftriaxon	2
Moxifloxacina	0.4
Ceftriaxon	8
Ceftriaxon	4
Ceftriaxon	4
Ceftriaxon	8
Ceftriaxon	4
Ceftriaxon	4
Gentamicina	0.16
Ceftriaxon	4
Ceftriaxon	4
Ceftriaxon	4
Ceftriaxon	4
Ceftriaxon	2
Ceftriaxon	4
Ceftriaxon	4
Ceftriaxon	2
Ceftriaxon	2
Ceftriaxon	4
Ceftriaxon	8
Ceftriaxon	2
Clindamicina	3
Ceftriaxon	2
Clindamicina	0.45
Vancomicina	4
Metronidazol	1.5
Ertapenem	1
Ceftriaxon	28
Linezolid	4.2
Vancomicina	32
Cefuroxim	9
Ceftriaxon	4
Ceftriaxon	14
Moxifloxacina	3.2
Ceftriaxon	18
Ceftriaxon	4
Ceftriaxon	4
Ceftriaxon	22
Imipenem+Cilastatin	20
Ceftriaxon	32
Ceftriaxon	14
Ceftriaxon	12
Ceftriaxon	20
Colistin	56
Ceftriaxon	28
Gentamicina	0.16
Moxifloxacina	2.4
Ceftriaxon	12
Moxifloxacina	0.8
Ceftriaxon	10
Ceftriaxon	20
Clindamicina	5.4
Vancomicina	14
Colistin	28
Meropenem	69
Clindamicina	2.7
Teicoplanina	4
Ceftriaxon	4
Ertapenem	12
Meropenem	39
Gentamicina	0.32
Colistin	40
Moxifloxacina	4.4
Colistin	24
Teicoplanina	5.6
Ceftriaxon	16
Clindamicina	10.8
Ceftriaxon	12
Teicoplanina	1.6
Teicoplanina	3.2
Colistin	45
Meropenem	24
Colistin	2
Clindamicina	8.4
Vancomicina	18
Fluconazol	1.6
Meropenem	42
Imipenem+Cilastatin	4
Imipenem+Cilastatin	18
Tigecyclina	0.5
Vancomicina	16
Vancomicina	1
Fluconazol	1.6
Imipenem+Cilastatin	22
Gentamicina	0.96
Ceftriaxon	36
Ceftriaxon	8
Piperacilina+Tazobactam	13.5
Moxifloxacina	1.6
Meropenem	6
Vancomicina	3
Ertapenem	1
Ceftriaxon	14
Moxifloxacina	8
Levofloxacin	2
Ceftriaxon	16
Meropenem	9
Ceftriaxon	14
Piperacilina+Tazobactam	94.5
Meropenem	8
Ceftriaxon	14
Moxifloxacina	0.4
Ertapenem	7
Metronidazol	2
Meropenem	10
Ceftriaxon	14
Gentamicina	0.64
Moxifloxacina	1.2
Colistin	6
Gentamicina	0.64
Vancomicina	2
Caspofungina	0.05
Ceftriaxon	28
Ertapenem	11
Piperacilina+Tazobactam	94.5
Moxifloxacina	4.8
Vancomicina	28
Metronidazol	2.7
Fluconazol	2.4
Imipenem+Cilastatin	30

## Sheet: mar13
Antibiotherapy: Drug name	Total grams
Cefuroxim	4.5
Ceftriaxon	2
Ertapenem	2
Clindamicina	1.8
Vancomicina	4
Cefuroxim	6
Cefuroxim	6
Levofloxacin	0.5
Ceftriaxon	2
Cefuroxim	3
Vancomicina	2
Cefuroxim	4.5
Ceftriaxon	10
Cefuroxim	3
Cefuroxim	15
Cefuroxim	4.5
Cefuroxim	9
Ceftriaxon	2
Cefuroxim	6
Cefuroxim	9
Ceftriaxon	6
Cefuroxim	9
Cefuroxim	1.5
Cefuroxim	6
Vancomicina	4
Cefuroxim	3
Cefuroxim	9
Cefuroxim	6
Ertapenem	2
Vancomicina	1
Ertapenem	1
Ampicilina	6
Gentamicina	0.16
Gentamicina	0.32
Ceftriaxon	2
Piperacilina+Tazobactam	54
Imipenem+Cilastatin	10.5
Colistin	16
Piperacilina+Tazobactam	27
Cefuroxim	1.5
Meropenem	4
Imipenem+Cilastatin	1
Cefuroxim	10.5
Clindamicina	0.6
Cefuroxim	6
Imipenem+Cilastatin	3
Ceftriaxon	2
Piperacilina+Tazobactam	202.5
Meropenem	39
Fluconazol	1.2
Piperacilina+Tazobactam	13.5
Ertapenem	1
Imipenem+Cilastatin	12
Imipenem+Cilastatin	1.5
Ceftriaxon	2
Ceftriaxon	12
Ceftriaxon	12
Cefuroxim	6
Ceftarolin	1.8
Ertapenem	5
Ceftriaxon	12
Ceftriaxon	4
Imipenem+Cilastatin	6
Teicoplanina	1.6
Vancomicina	6
Metronidazol	0.5
Clindamicina	7.2
Teicoplanina	0.665
Piperacilina+Tazobactam	175.5
Meropenem	45
Vancomicina	4
Meropenem	1
Clindamicina	19.8
Teicoplanina	10.4
Amoxicilina+AcClavulanic	3.6
Meropenem	24
Ceftarolin	6
Levofloxacin	4.5
Meropenem	12
Meropenem	3
Piperacilina+Tazobactam	135
Meropenem	2.5
Gentamicina	0.24
Vancomicina	14
Vancomicina	0.5
Meropenem	15
Colistin	84
Meropenem	36
Colistin	4
Clindamicina	16.2
Fluconazol	3.9
Vancomicina	10
Fluconazol	1.2
Clindamicina	25.2
Imipenem+Cilastatin	10
Fluconazol	0.8
Ampicilina + Sulbactam	90
Imipenem+Cilastatin	11
Ertapenem	14
Colistin	68
Levofloxacin	2.5
Amoxicilina+AcClavulanic	25.2
Ceftriaxon	6
Ceftriaxon	10
Cefuroxim	4.5
Ceftriaxon	16
Meropenem	3
Ertapenem	1
Meropenem	21
Clindamicina	9
Ceftriaxon	8
Ertapenem	6
Ceftriaxon	2
Cefuroxim	9
Ceftriaxon	14
Ceftriaxon	4
Cefuroxim	1.5
Ampicilina + Sulbactam	9
Ceftazidim	28
Imipenem+Cilastatin	6
Ceftriaxon	2
Meropenem	4.8
Ceftriaxon	8
Meropenem	4
Ceftriaxon	10
Levofloxacin	2.5
Colistin	12
Moxifloxacina	2
Piperacilina+Tazobactam	108
Moxifloxacina	3.2
Moxifloxacina	3.75
Metronidazol	1.5
Ceftriaxon	2
Vancomicina	6
Ampicilina	24
Vancomicina	2
Piperacilina+Tazobactam	54
Moxifloxacina	2.4
Gentamicina	1.2
Fluconazol	0.4
Gentamicina	0.48
Teicoplanina	1.4
Meropenem	9
Moxifloxacina	1.2
Clindamicina	7.2

## Sheet: apr12
Antibiotherapy: Drug name	Total grams
Ceftriaxon	12
Ceftriaxon	4
Ceftriaxon	2
Ceftriaxon	4
Ceftriaxon	24
Clindamicina	1.8
Ceftriaxon	6
Metronidazol	1.5
Gentamicina	0.16
Ceftriaxon	6
Ceftriaxon	6
Ceftriaxon	4
Cefuroxim	11.25
Ceftriaxon	4
Ertapenem	9
Clindamicina	1.8
Ceftriaxon	14
Ceftriaxon	4
Ceftriaxon	4
Ceftriaxon	6
Ertapenem	3
Ceftriaxon	24
Gentamicina	0.32
Metronidazol	4.5
Metronidazol	1.5
Gentamicina	0.32
Ceftriaxon	4
Ceftriaxon	14
Vancomicina	1.5
Ceftriaxon	3
Imipenem+Cilastatin	12
Ceftriaxon	4
Ertapenem	5
Ertapenem	10
Ceftriaxon	14
Piperacilina+Tazobactam	121.5
Ceftriaxon	10
Colistin	24
Ceftriaxon	32
Ceftriaxon	36
Moxifloxacina	2
Ertapenem	4
Ceftriaxon	18
Imipenem+Cilastatin	42
Ciprofloxacina	1
Piperacilina+Tazobactam	94.5
Moxifloxacina	1.2
Imipenem+Cilastatin	6
Imipenem+Cilastatin	10.5
Linezolid	8.4
Meropenem	15
Metronidazol	14
Colistin	56
Teicoplanina	4.8
Clindamicina	12.6
Piperacilina+Tazobactam	94.5
Ertapenem	8
Gentamicina	0.48
Fluconazol	3.2
Colistin	40
Ertapenem	3
Vancomicina	5
Meropenem	2
Teicoplanina	2
Ceftriaxon	8
Imipenem+Cilastatin	16.5
Gentamicina	0.48
Colistin	56
Vancomicina	12
Imipenem+Cilastatin	1.5
Tigecyclina	1.1
Tigecyclina	0.45
Vancomicina	7
Vancomicina	12
Colistin	8
Colistin	36
Meropenem	27
Ciprofloxacina	3
Imipenem+Cilastatin	14
Ertapenem	1
Ceftriaxon	12
Ceftriaxon	8
Ceftriaxon	9
Meropenem	14
Levofloxacin	0.75
Ceftriaxon	14
Ceftriaxon	6
Ceftriaxon	8
Ertapenem	4
Ertapenem	2.5
Meropenem	9
Moxifloxacina	4
Metronidazol	0.5
Vancomicina	20
Ceftriaxon	2
Imipenem+Cilastatin	30
SXT	23.04
Ertapenem	10
Meropenem	57
Fluconazol	3

## Sheet: apr13
Antibiotherapy: Drug name	Total grams
Ceftriaxon	4
Clindamicina	0.9
Cefuroxim	9
Cefuroxim	3
Clindamicina	1.2
Cefuroxim	4.5
Ceftriaxon	8
Ampicilina+Sulbactam	9
Cefuroxim	2.25
Clindamicina	3.6
Cefuroxim	6
Claritromicina	2
Ceftriaxon	6
Clindamicina	3.6
Clindamicina	5.4
Cefuroxim	4.5
Clindamicina	1.2
Vancomicina	4
Gentamicina	0.32
Moxifloxacina	2
Cefuroxim	3
Clindamicina	0.9
Cefuroxim	6
Vancomicina	2
Ceftriaxon	3
Cefuroxim	3
Cefuroxim	3
Cefuroxim	9
Clindamicina	2.4
Ceftriaxon	6
Clindamicina	0.6
Ampicilina+Sulbactam	18
Clindamicina	0.6
Clindamicina	0.6
Metronidazol	7.5
Ceftriaxon	2
Metronidazol	3
Amoxicilina	4
Metronidazol	3
Vancomicina	3
Cefuroxim	3
Piperacilina+Tazobactam	40.5
Meropenem	4.5
Cefuroxim	6
Cefuroxim	3
Ertapenem	2
Cefuroxim	18
Ceftriaxon	4
Cefuroxim	9
Imipenem+Cilastatin	1
Moxifloxacina	1.2
Cefuroxim	12
Imipenem+Cilastatin	12
Vancomicina	2
Ceftarolin	7.2
Ampicilina+Sulbactam	27
Vancomicina	2
Ceftriaxon	6
Imipenem+Cilastatin	2
Ertapenem	3
Cefuroxim	6
Imipenem+Cilastatin	3.5
Cefuroxim	9
Ceftriaxon	16
Ceftriaxon	6
Metronidazol	6.75
Levofloxacin	2.5
Vancomicina	3
Ceftriaxon	2
Amoxicilina+AcClavulanic	4.5
Cefuroxim	6
Ertapenem	5
Meropenem	6
Meropenem	12
Vancomicina	3
Levofloxacin	3.5
Clindamicina	5.4
Clindamicina	2.4
Teicoplanina	1.2
Ceftarolin	8.4
Ceftriaxon	2
Ampicilina+Sulbactam	13.5
Cefuroxim	15
Metronidazol	3
Piperacilina+Tazobactam	175.5
Imipenem+Cilastatin	5
Clindamicina	7.2
Metronidazol	4.5
Levofloxacin	3
Clindamicina	6.3
Metronidazol	4
Ampicilina+Sulbactam	31.5
Imipenem+Cilastatin	7.5
Ceftarolin	12
Vancomicina	13
Metronidazol	6
Meropenem	6
Ertapenem	2
Vancomicina	4
Fluconazol	0.8
Imipenem+Cilastatin	14
Vancomicina	6
Levofloxacin	1
Ampicilina+Sulbactam	13.5
Colistin	28
Cloramfenicol	24
Teicoplanina	0.8
Colistin	12
Gentamicina	1.12
Imipenem+Cilastatin	2
Metronidazol	5
Levofloxacin	1.75
Fluconazol	2.55
Metronidazol	6
Piperacilina+Tazobactam	36
Clindamicina	1.8
Fluconazol	0.6
Fluconazol	3.6
Imipenem+Cilastatin	6
Claritromicina	10
Ertapenem	2
Imipenem+Cilastatin	3.5
Piperacilina+tazobactam	94.5
Moxifloxacina	2.4
Cefuroxim	7.5
Vancomicina	15
Gentamicina	0.24
Meropenem	18
Meropenem	21
Gentamicina	2.88
Teicoplanina	2.4
Fluconazol	8.4
Colistin	64
Vancomicina	30
Cloramfenicol	28
Piperacilina+Tazobactam	229.5
Cefuroxim	1.5
Levofloxacin	0.75
Ertapenem	1
Imipenem+Cilastatin	1
Ertapenem	1
Cefuroxim	3
Fluconazol	1
Ertapenem	4
Cefuroxim	9
Cefuroxim	3
Ertapenem	2
Ceftriaxon	2
Clindamicina	3.6
Ceftriaxon	4
Cefuroxim	15
Meropenem	36
Ciprofloxacina	1
Ceftriaxon	4
Ceftarolin	1.2
Imipenem+Cilastatin	40
Levofloxacin	2
Ceftriaxon	2
Cefuroxim	6
Metronidazol	7.5
Fluconazol	4.8
Moxifloxacina	2
Moxifloxacina	2
Piperacilina+Tazobactam	13.5
Ciprofloxacina	4
Teicoplanina	8
Teicoplanina	1.2
Tigecyclina	6
Vancomicina	18
SXT	2.4
Meropenem	9
Ertapenem	1
Moxifloxacina	1.2
SXT	2.88
Colistin	8
Vancomicina	4
Moxifloxacina	3.2
Levofloxacin	0.5
Levofloxacin	1
SXT	1.92
Colistin	8
Etambutol	57.6
Pirazinamida	48
Rifampicina + Izoniazida	43.2
Imipenem+Cilastatin	8
Meropenem	36
Fluconazol	1.2
Vancomicina	6

## Sheet: mai12
Antibiotherapy: Drug name	Total grams
Cefuroxim	6
Ceftriaxon	2
Ceftriaxon	28
Ceftriaxon	15
Clindamicina	1.8
Gentamicina	0.16
Ceftriaxon	18
Metronidazol	6
Ceftriaxon	8
Clindamicina	1.2
Cefuroxim	3
Ceftriaxon	2
Ceftriaxon	8
Ceftriaxon	8
Cefuroxim	3
Ertapenem	1
Cefuroxim	18
Ceftriaxon	14
Meropenem	2
Ceftriaxon	2
Gentamicina	0.32
Gentamicina	0.32
Ceftriaxon	12
Ertapenem	4
Ceftriaxon	16
Ceftriaxon	6
Fluconazol	1.6
Meropenem	45
Ceftriaxon	28
Ertapenem	2
Ceftriaxon	2
Imipenem+Cilastatin	9
Ceftriaxon	6
Ceftriaxon	36
Ertapenem	2
Meropenem	30
Cefuroxim	21
Ertapenem	4
Ertapenem	5
Colistin	24
Ceftriaxon	22
Clindamicina	1.8
Tigecyclina	1.5
Ceftriaxon	16
Moxifloxacina	1.2
Ceftriaxon	10
Meropenem	15
Ceftriaxon	10
Meropenem	22
Ceftriaxon	6
Ceftriaxon	6
Linezolid	6
Gentamicina	0.56
Teicoplanina	8.8
Vancomicina	20
Moxifloxacina	5.2
Meropenem	12
Imipenem+Cilastatin	12
Levofloxacin	7.5
Teicoplanina	4.8
Imipenem+Cilastatin	14
Ceftazidim	64
Moxifloxacina	3.2
Gentamicina	0.96
Vancomicina	5.5
Clindamicina	3.6
Ertapenem	3
Colistin	24
Teicoplanina	4
Vancomicina	26
Fluconazol	1.6
Imipenem+Cilastatin	4
Fluconazol	2.8
Vancomicina	12
Gentamicina	1.68
Nistatin	36
Tigecyclina	0.1
Fluconazol	3.2
Cefpirom	6
Vancomicina	22
Vancomicina	24
Imipenem+Cilastatin	10
Clindamicina	12.6
Gentamicina	1.28
Gentamicina	0.32
Colistin	48
Gentamicina	0.32
Clindamicina	5.4
Ceftriaxon	12
Ertapenem	2
Vancomicina	4
Ertapenem	6
Imipenem+Cilastatin	14
Ertapenem	5
Ceftriaxon	6
Ertapenem	2
Imipenem+Cilastatin	4
Metronidazol	4
Meropenem	6
Meropenem	24
Imipenem+Cilastatin	7.5
Meropenem	6
Meropenem	30
Metronidazol	8
Ceftriaxon	2
Tigecyclina	0.25
Teicoplanina	8

## Sheet: mai13
Antibiotherapy: Drug name	Total grams
Ceftriaxon	2
Ertapenem	3
Ceftriaxon	2
Clindamicina	1.2
Ceftriaxon	4
Cefuroxim	6
Cefuroxim	2.25
Vancomicina	2
Vancomicina	4
Clindamicina	0.3
Clindamicina	0.9
Clindamicina	0.6
Ciprofloxacina	0.8
Cefuroxim	3
Ceftriaxon	4
Clindamicina	0.9
Cefuroxim	13.5
Vancomicina	2
Ceftriaxon	2
Cefuroxim	3
Ceftriaxon	2
Ceftriaxon	10
Cefuroxim	9
Clindamicina	0.6
Clindamicina	0.9
Levofloxacin	2.25
Vancomicina	6
Vancomicina	4
Ampicilina+Sulbactam	4.5
Ceftriaxon	10
Cefuroxim	3
Ertapenem	12
Ertapenem	0.5
Amoxicilina+AcClavulanic	10.8
Cefuroxim	4.5
Gentamicina	0.16
Metronidazol	0.3
Gentamicina	0.16
Cefuroxim	4.5
Ceftriaxon	10
Vancomicina	5
Ceftriaxon	18
Moxifloxacina	0.4
Ampicilina+Sulbactam	2.4
Imipenem+Cilastatin	6
Levofloxacin	5.25
Clindamicina	0.6
Moxifloxacina	0.8
Ertapenem	1
Levofloxacin	4
Ertapenem	2
Vancomicina	2
Ceftriaxon	14
Vancomicina	4
Ceftriaxon	2
Cefuroxim	18
Ceftriaxon	4
Vancomicina	6
Ertapenem	1
Vancomicina	2
Ertapenem	2
Teicoplanina	1.6
Cefuroxim	9
Metronidazol	24
Clindamicina	12.6
Ceftriaxon	34
Ceftriaxon	4
Meropenem	33
Gentamicina	1.28
Gentamicina	0.16
Amoxicilina+AcClavulanic	24
Piperacilina+Tazobactam	72
Gentamicina	0.08
Imipenem+Cilastatin	20
Meropenem	12
Imipenem+Cilastatin	15
Piperacilina+Tazobactam	108
Ciprofloxacina	2
Imipenem+Cilastatin	2
Ertapenem	8
Ceftarolin	1.2
Ampicilina+Sulbactam	54
Ertapenem	4
Colistin	40
Caspofungina	0.21
Vancomicina	20
Gentamicina	1.12
Ampicilina	9
Ceftriaxon	2
Amikacina	2.5
Imipenem+Cilastatin	18
Clindamicina	8.4
Colistin	33
Metronidazol	30
Fluconazol	2.2
Vancomicina	8
Levofloxacin	7.5
Ertapenem	1
Ceftriaxon	32
Gentamicina	0.32
Ertapenem	0.5
Imipenem+Cilastatin	3
Ertapenem	0.5
Ertapenem	1
Moxifloxacina	1.2
Ceftriaxon	10
Ertapenem	1.5
Meropenem	9
Ertapenem	7
Metronidazol	0.2
Vancomicina	10
Ertapenem	3
Ertapenem	1
Moxifloxacina	2.4
Ceftriaxon	4
Fluconazol	0.2
Imipenem+Cilastatin	18
Meropenem	8
Amoxicilina+AcClavulanic	3.6
Imipenem+Cilastatin	1
Fluconazol	0.8
Levofloxacin	2

[truncated: 14 more sheets: iun12, iun13, iul12, iul13, aug12, aug13, sep12, sep13, oct12, oct13, nov12, nov13, dec12, dec13]
