# Supplementary material for: Intensive care antibiotic consumption and resistance patterns: a cross-correlation analysis
Source: Ann Clin Microbiol Antimicrob. 2017 Nov 13;16:71. doi: 10.1186/s12941-017-0251-8 (PMC5683545; doi:10.1186/s12941-017-0251-8)
Supplement: Supplementary file 2 — Additional file 2. The resistance phenotypes. [file 12941_2017_251_MOESM2_ESM.xls]

## Sheet: ian12
Isolated species	Betalactams	Lincosamides	Aminoglycosides	Fluoroquinolones	sulphonamides	Tetracyclines	Wild phenotype	Carbapenems
S aureus	MRSA	MLSBC	/	/	/	/	/	/
Pseudomonas aeruginosa	CEFT	/	AG	Q	/	/	/	R
E coli	/	/	/	/	/	/	WP	/
Pseudomonas aeruginosa	CHN	/	/	/	/	/	/	S
Pseudomonas aeruginosa	PAZA	/	/	/	/	/	/	I
E coli	/	/	/	/	/	/	WP	/
Acinetobacter baumanii	PACA	/	AG	Q	/	/	/	R
K pneumoniae	ESBL	/	/	Q	/	/	/	/
Candida albicans	/	/	/	/	/	/	/	/
E coli	/	/	/	/	/	/	WP	/
S aureus	peniRmetiS	/	/	/	/	/	/	/
S aureus	MRSA	MLSBC	AG	Q	SXT	/	/	/
E coli	/	/	/	/	/	/	WP	/
Candida albicans	/	/	/	/	/	/	/	/
K pneumoniae	ESBL	/	AG	Q	/	/	/	/
Proteus mirabilis	/	/	/	/	/	/	WP	/
Streptococcus agalactiae	/	/	/	/	/	/	WP	/
Pseudomonas aeruginosa	/	/	/	/	/	/	WP	S
E coli	HPAZA	/	/	/	/	/	/	/
E coli	HPAZA	/	/	/	/	/	/	/
E coli	ESBL	/	/	/	/	/	/	/
S aureus	peniRmetiS	/	/	/	SXT	/	/	/
E coli	LPAZA	/	/	/	/	/	/	/
Proteus mirabilis	ESBL	/	/	/	/	/	/	/
S aureus	MRSA	MLSBC	/	/	SXT	/	/	/
Proteus mirabilis	/	/	/	/	/	/	WP	/
E coli	LPAZA	/	/	/	/	/	/	/
S aureus	peniRmetiS	MLSBC	/	/	/	/	/	/

## Sheet: feb12
Isolated species	Betalactams	Lincosamides	Aminoglycosides	Fluoroquinolones	sulphonamides	Tetracyclines	Wild phenotype	Carbapenems
Acinetobacter baumanii	PACA	/	/	/	/	/	/	R
S aureus	MRSA	MLSBC	AG	Q	/	/	/	/
K pneumoniae	ESBL	/	/	/	/	/	/	/
K pneumoniae	CHN	/	/	/	/	/	/	/
E coli	HPAZA	/	/	/	/	/	/	/
K pneumoniae	ESBL	/	AG	/	/	/	/	/
Proteus mirabilis	CAZA	/	AG	/	/	/	/	/
K pneumoniae	CHN	/	/	/	/	/	/	/
Candida albicans	/	/	/	/	/	/	/	/
Enterobacter cloacae	ESBL	/	AG	/	/	/	/	/
S aureus	peniRmetiS	/	/	/	/	/	/	/
K pneumoniae	CHN	/	/	Q	/	/	/	/
S aureus	peniRmetiS	/	/	/	/	/	/	/
K pneumoniae	ESBL	/	/	/	/	/	/	/
Acinetobacter baumanii	/	/	/	/	/	/	WP	S
Proteus mirabilis	CAZA	/	AG	/	/	/	/	/
K pneumoniae	HPAZA	/	/	/	/	/	/	/
Proteus spp	CAZA	/	AG	Q	/	/	/	/
Acinetobacter baumanii	PACA	/	AG	Q	/	/	/	R
Providencia stuartii	ESBL	/	AG	Q	/	/	/	/
Candida albicans	/	/	/	/	/	/	/	/
Serratia marcescens	ESBL	/	AG	/	/	/	/	/
Enterobacter cloacae	/	/	/	/	/	/	WP	/
K pneumoniae	ESBL	/	/	/	/	/	/	/
S aureus	MRSA	MLSBC	AG	Q	SXT	/	/	/
Providencia stuartii	/	/	/	/	/	/	WP	/
Candida albicans	/	/	/	/	/	/	/	/
Acinetobacter baumanii	PACA	/	AG	Q	/	/	/	R
S aureus	MRSA	/	/	/	/	/	/	/
Acinetobacter baumanii	PACA	/	AG	Q	/	/	/	R
Proteus mirabilis	ESBL	/	AG	/	/	/	/	/
E coli	HPAZA	/	/	/	/	/	/	/
S aureus	peniRmetiS	/	/	/	/	/	/	/
Candida albicans	/	/	/	/	/	/	/	/
Pseudomonas aeruginosa	CEFT	/	AG	Q	/	/	/	R
S aureus	peniRmetiS	MLSBC	/	/	/	/	/	/
K pneumoniae	ESBL	/	/	/	/	/	/	/
K pneumoniae	HPAZA	/	/	/	/	/	/	/
Acinetobacter baumanii	PACA	/	/	Q	SXT	TE	/	R
E coli	HPAZA	/	/	/	/	/	/	/
K pneumoniae	CHN	/	/	/	/	/	/	/
Acinetobacter baumanii	PACA	/	AG	Q	/	/	/	R
Candida albicans	/	/	/	/	/	/	/	/
K pneumoniae	HPAZA	/	/	/	/	/	/	/
Candida parapsilosis	/	/	/	/	/	/	/	/
S aureus	MRSA	MLSBC	/	Q	SXT	/	/	/
S aureus	MRSA	MLSBC	/	/	/	/	/	/
K pneumoniae	ESBL	/	AG	Q	SXT	/	/	/
Acinetobacter baumanii	PACA	/	AG	Q	/	/	/	R
S aureus	MRSA	MLSBC	/	/	/	/	/	/
Pseudomonas aeruginosa	/	/	/	/	/	/	WP	S
Acinetobacter baumanii	PACA	/	AG	Q	/	/	/	R

## Sheet: mar12
Isolated species	Betalactams	Lincosamides	Aminoglycosides	Fluoroquinolones	sulphonamides	Tetracyclines	Wild phenotype	Carbapenems
Acinetobacter baumanii	PACA	/	AG	Q	/	/	/	/
S aureus	MRSA	MLSBC	AG	Q	/	/	/	/
S aureus	MRSA	MLSBC	AG	Q	SXT	/	/	/
K pneumoniae	ESBL	/	/	Q	/	/	/	/
Acinetobacter baumanii	PACA	/	AG	Q	/	/	/	R
Candida albicans	/	/	/	/	/	/	/	/
SCN	MLSBI	/	/	/	SXT	/	/	/
K pneumoniae	ESBL	/	AG	Q	SXT	/	/	/
Proteus mirabilis	ESBL	/	AG	Q	SXT	/	/	/
Pseudomonas aeruginosa	PAZA	/	AG	/	/	/	/	R
K pneumoniae	ESBL	/	AG	Q	SXT	/	/	/
S aureus	MRSA	MLSBC	AG	Q	SXT	/	/	/
Proteus mirabilis	ESBL	/	AG	/	/	/	/	/
S aureus	/	MLSBC	/	/	/	/	/	/
Candida albicans	/	/	/	/	/	/	/	/
K pneumoniae	ESBL	/	AG	Q	SXT	/	/	/
Candida albicans	/	/	/	/	/	/	/	/
S aureus	MRSA	MLSBC	/	Q	SXT	/	/	/
Proteus mirabilis	CAZA	/	AG	/	/	/	/	/
K pneumoniae	CAZA	/	/	/	/	/	/	/
Candida albicans	/	/	/	/	/	/	/	/
Serratia marcescens	ESBL	/	AG	Q	/	/	/	/
Proteus mirabilis	CAZA	/	AG	Q	/	TE	/	/
S aureus	MRSA	MLSBC	/	Q	SXT	/	/	/
K pneumoniae	CHN	/	/	Q	/	/	/	/
Serratia marcescens	ESBL	/	AG	/	/	/	/	/
K pneumoniae	CHN	/	/	/	/	/	/	/
Candida albicans	/	/	/	/	/	/	/	/
S aureus	MRSA	MLSBC	/	/	/	TE	/	/
Acinetobacter baumanii	PACA	/	AG	Q	/	/	/	R
Candida albicans	/	/	/	/	/	/	/	/
K pneumoniae	CHN	/	AG	Q	/	TE	/	/
K pneumoniae	CHN	/	/	/	/	/	/	/
K pneumoniae	ESBL	/	AG	/	/	/	/	/
Proteus mirabilis	ESBL	/	AG	/	/	/	/	/
Enterobacter cloacae	ESBL	/	AG	Q	/	/	/	/
Providencia stuartii	ESBL	/	AG	/	/	/	/	/
Candida albicans	/	/	/	/	/	/	/	/
Acinetobacter baumanii	PACA	/	AG	Q	/	/	/	R
Proteus mirabilis	ESBL	/	AG	/	/	/	/	/
E coli	HPAZA	/	/	/	/	/	/	/
S aureus	peniRmetiS	MLSBI	/	/	/	/	/	/
K pneumoniae	/	/	/	/	/	/	WP	/
E coli	CAZA	/	/	/	/	/	/	/
E coli	/	/	/	/	/	/	WP	/
S aureus	MRSA	MLSBC	/	/	/	/	/	/
S aureus	MRSA	MLSBC	AG	Q	/	/	/	/
Acinetobacter baumanii	PACA	/	AG	Q	/	/	/	R
Pseudomonas aeruginosa	/	/	/	/	/	/	WP	S
Strepto agalactiae	/	/	/	/	/	/	WP	/
E coli	HPAZA	/	/	/	/	/	/	/
Candida albicans	/	/	/	/	/	/	/	/
Strepto pneumoniae	peniR	/	/	/	/	/	/	/
S aureus	MRSA	MLSBC	/	Q	SXT	/	/	/
K pneumoniae	ESBL	/	AG	Q	/	/	/	/
Proteus mirabilis	ESBL	/	AG	/	/	/	/	/
K pneumoniae	ESBL	/	/	Q	/	/	/	/
SCN	peniRmetiS	MLSBC	/	/	SXT	/	/	/
Proteus mirabilis	CAZA	/	AG	/	/	/	/	/

## Sheet: apr12
Isolated species	Betalactams	Lincosamides	Aminoglycosides	Fluoroquinolones	sulphonamides	Tetracyclines	Wild phenotype	Carbapenems
E coli	HPAZA	/	/	/	/	/	/	/
K pneumoniae	ESBL	/	AG	Q	SXT	/	/	/
K pneumoniae	HPAZA	/	/	Q	/	/	/	/
S aureus	MRSA	MLSBC	/	/	/	/	/	/
K pneumoniae	CAZA	/	/	/	/	/	/	/
Candida albicans	/	/	/	/	/	/	/	/
Pseudomonas aeruginosa	/	/	/	/	/	/	WP	S
S aureus	MRSA	MLSBC	AG	Q	SXT	/	/	/
Proteus mirabilis	CAZA	/	AG	Q	/	/	/	/
K pneumoniae	CAZA	/	/	Q	/	/	/	/
S aureus	peniRmetiS	MLSBI	AG	/	/	/	/	/
K pneumoniae	ESBL	/	AG	Q	/	/	/	/
Pseudomonas aeruginosa	CHN	/	/	/	/	/	/	S
S aureus	/	MLSBC	/	/	/	/	/	/
Proteus spp	/	/	/	/	/	/	WP	/
SCN	peniRmetiS	/	/	/	/	/	/	/
S aureus	peniRmetiS	MLSBC	/	/	/	/	/	/
K pneumoniae	ESBL	/	AG	Q	/	/	/	/
S aureus	peniRmetiS	MLSBC	/	/	/	/	/	/
Pseudomonas aeruginosa	PAZA	/	/	/	/	/	/	S
Proteus mirabilis	ESBL	/	AG	/	/	/	/	/
K pneumoniae	ESBL	/	AG	Q	SXT	/	/	/
E coli	HPAZA	/	/	/	/	/	/	/
Acinetobacter baumanii	PACA	/	/	Q	/	/	/	R
Acinetobacter baumanii	PACA	/	AG	Q	/	/	/	R
E coli	/	/	/	/	/	/	WP	/
Candida albicans	/	/	/	/	/	/	/	/
S aureus	peniRmetiS	MLSBI	AG	/	SXT	/	/	/
SCN	/	MLSBC	/	/	SXT	/	/	/
Serratia marcescens	CHN	/	AG	Q	/	/	/	/
K pneumoniae	CHN	/	/	Q	/	/	/	/
Proteus mirabilis	ESBL	/	AG	/	/	/	/	/
Stenotrophomonas maltophilia	/	/	/	/	/	/	WP	/
S aureus	peniRmetiS	MLSBC	/	/	/	/	/	/
Proteus mirabilis	CAZA	/	AG	Q	/	/	/	/
Pseudomonas aeruginosa	/	/	AG	/	/	/	/	S
E coli	CAZA	/	AG	Q	/	/	/	/
K pneumoniae	ESBL	/	/	Q	/	/	/	/
K pneumoniae	HPAZA	/	/	/	/	/	/	/
Acinetobacter baumanii	PACA	/	AG	Q	/	/	/	R
K pneumoniae	CHN	/	AG	Q	/	/	/	/
S aureus	MRSA	MLSBC	AG	Q	SXT	/	/	/
Candida albicans	/	/	/	/	/	/	/	/
Providencia stuartii	ESBL	/	/	Q	/	/	/	/
Candida albicans	/	/	/	/	/	/	/	/
Proteus spp	ESBL	/	AG	Q	/	/	/	/
K pneumoniae	ESBL	/	AG	Q	SXT	/	/	/
S aureus	peniRmetiS	/	/	/	SXT	/	/	/
E coli	CAZA	/	AG	Q	/	/	/	/
Acinetobacter baumanii	PACA	/	AG	Q	/	/	/	R
E coli	ESBL	/	AG	Q	/	/	/	/
S aureus	MRSA	MLSBC	AG	Q	/	/	/	/
Proteus spp	ESBL	/	/	Q	/	/	/	/
S aureus	/	/	/	/	/	/	/	/
Acinetobacter baumanii	PACA	/	AG	Q	/	/	/	R

## Sheet: mai12
Isolated species	Betalactams	Lincosamides	Aminoglycosides	Fluoroquinolones	sulphonamides	Tetracyclines	Wild phenotype	Carbapenems
Enterobacter cloacae	/	/	/	/	/	/	WP	/
Acinetobacter baumanii	PACA	/	AG	Q	SXT	TE	/	R
Proteus mirabilis	CAZA	/	AG	/	/	/	/	/
Providencia stuartii	ESBL	/	/	Q	/	/	/	/
SCN	MRSCN	MLSBC	/	/	/	/	/	/
Proteus mirabilis	CAZA	/	AG	Q	/	/	/	/
K pneumoniae	CAZA	/	AG	Q	/	/	/	/
Acinetobacter baumanii	PACA	/	AG	Q	/	/	/	R
Proteus mirabilis	/	/	/	/	/	/	WP	/
Enterobacter cloacae	ESBL	/	AG	Q	/	TE	/	/
Proteus mirabilis	ESBL	/	/	/	/	/	/	/
Enterococcus spp	/	/	/	/	/	/	WP	/
Proteus mirabilis	CAZA	/	AG	/	/	/	/	/
K pneumoniae	HPAZA	/	/	/	/	/	/	/
K pneumoniae	CHN	/	AG	Q	/	TE	/	/
SCN	MRSCN	MLSBC	/	Q	SXT	/	/	/
E coli	HPAZA	/	/	/	/	/	/	/
E coli	HPAZA	/	/	/	/	/	/	/
SCN	MRSCN	MLSBC	/	/	/	/	/	/
Enterococcus faecalis	PBP	MLSBI	/	Q	/	/	/	/
Proteus mirabilis	CAZA	/	/	/	/	/	/	/
E coli	CAZA	/	AG	Q	/	/	/	/
S aureus	MRSA	/	/	Q	SXT	/	/	/
K pneumoniae	ESBL	/	AG	Q	/	/	/	/
K pneumoniae	HPAZA	/	/	/	/	/	/	/
Proteus mirabilis	CAZA	/	/	Q	/	/	/	/
Providencia stuartii	ESBL	/	AG	/	SXT	/	/	/
K pneumoniae	CHN	/	AG	/	/	/	/	/
Proteus spp	ESBL	/	AG	Q	/	/	/	/
Proteus spp	CAZA	/	/	/	/	/	/	/
S aureus	peniRmetiS	/	/	/	/	/	/	/
K pneumoniae	ESBL	/	AG	Q	/	/	/	/
Proteus mirabilis	CAZA	/	/	/	/	/	/	/
K pneumoniae	ESBL	/	AG	Q	/	/	/	/
K pneumoniae	CHN	/	AG	/	/	/	/	/
Pseudomonas aeruginosa	PAZA	/	/	/	/	/	/	S
Proteus mirabilis	CAZA	/	AG	/	/	/	/	/
K pneumoniae	CAZA	/	AG	/	/	/	/	/
S aureus	MRSA	MLSBC	AG	Q	SXT	/	/	/
Pseudomonas aeruginosa	PAZA	/	/	/	/	/	/	S
E coli	HPAZA	/	/	Q	/	/	/	/
Candida albicans	/	/	/	/	/	/	/	/
Proteus spp	ESBL	/	AG	Q	/	/	/	/
S aureus	MRSA	MLSBC	/	Q	SXT	/	/	/
S aureus	MRSA	MLSBC	/	Q	/	/	/	/
K pneumoniae	ESBL	/	AG	Q	/	/	/	/
E coli	CHN	/	/	Q	/	/	/	/
K pneumoniae	CAZA	/	AG	/	/	TE	/	/
Acinetobacter baumanii	PAZA	/	/	/	/	/	/	S
Enterococcus faecalis	ESBL	MLSBI	/	Q	/	/	/	/
K pneumoniae	CHN	/	AG	Q	SXT	/	/	/
Proteus mirabilis	CAZA	/	AG	/	/	/	/	/
SCN	MRSCN	MLSBC	AG	Q	SXT	/	/	/
S aureus	MRSA	MLSBC	/	/	/	/	/	/
Pseudomonas aeruginosa	PAZA	/	/	/	/	/	/	S

## Sheet: iun12
Isolated species	Betalactams	Lincosamides	Aminoglycosides	Fluoroquinolones	sulphonamides	Tetracyclines	Wild phenotype	Carbapenems
E coli	ESBL	/	/	Q	/	/	/	/
Proteus mirabilis	/	/	/	/	/	/	WP	/
Pseudomonas aeruginosa	/	/	/	/	/	/	WP	S
Pseudomonas aeruginosa	EFLUX	/	/	/	/	/	/	S
SCN	/	MLSBC	/	/	/	/	/	/
Candida guiliermondi	/	/	/	/	/	/	/	/
Providencia stuartii	ESBL	/	/	/	/	/	/	/
SCN	MRSCN	MLSBI	/	/	/	/	/	/
Proteus mirabilis	ESBL	/	AG	/	/	/	/	/
Acinetobacter baumanii	PACA	/	/	/	/	/	/	I
Candida spp	/	/	/	/	/	/	/	/
Proteus mirabilis	ESBL	/	/	Q	/	/	/	/
Pseudomonas aeruginosa	PAZA	/	/	/	/	/	/	S
Providencia stuartii	ESBL	/	AG	Q	SXT	/	/	/
Proteus mirabilis	ESBL	/	AG	/	/	/	/	/
K pneumoniae	ESBL	/	/	Q	/	/	/	/
K pneumoniae	ESBL	/	AG	Q	/	/	/	/
E coli	/	/	/	/	/	/	WP	/
SCN	MRSCN	MLSBC	/	Q	SXT	/	/	/
K pneumoniae	HPAZA	/	/	/	/	/	/	/
K pneumoniae	CHN	/	AG	Q	/	/	/	/
Proteus mirabilis	ESBL	/	/	/	/	/	/	/
S aureus	peniRmetiS	/	/	Q	/	/	/	/
K pneumoniae	HPAZA	/	/	/	/	/	/	/
Proteus mirabilis	CAZA	/	/	/	/	/	/	/
Acinetobacter baumanii	PACA	/	AG	Q	/	/	/	R
SCN	MRSCN	/	/	Q	SXT	/	/	/
Candida parapsilosis	/	/	/	/	/	/	/	/
Candida albicans	/	/	/	/	/	/	/	/
Candida albicans	/	/	/	/	/	/	/	/
E coli	CAZA	/	/	Q	/	/	/	/
K pneumoniae	ESBL	/	/	Q	/	/	/	/
Acinetobacter baumanii	PACA	/	AG	Q	/	/	/	R
SCN	MRSCN	MLSBC	/	Q	SXT	/	/	/
Acinetobacter baumanii	ESBL	/	AG	Q	/	/	/	R
E coli	HPAZA	/	AG	/	/	/	/	/
Candida albicans	/	/	/	/	/	/	/	/
S aureus	MRSA	MLSBC	/	Q	SXT	/	/	/
Proteus mirabilis	HPAZA	/	/	/	/	/	/	/
K pneumoniae	CHN	/	/	Q	/	/	/	/
Candida albicans	/	/	/	/	/	/	/	/

## Sheet: iul12
Isolated species	Betalactams	Lincosamides	Aminoglycosides	Fluoroquinolones	sulphonamides	Tetracyclines	Wild phenotype	Carbapenems
SCN	MRSCN	/	/	Q	/	/	/	/
K pneumoniae	ESBL	/	AG	Q	/	/	/	/
K pneumoniae	ESBL	/	AG	Q	/	/	/	/
Acinetobacter baumanii	PACA	/	AG	Q	/	/	/	R
S aureus	peniRmetiS	/	/	/	SXT	/	/	/
Proteus mirabilis	HPAZA	/	/	/	/	/	/	/
Providencia stuartii	/	/	/	/	/	/	WP	/
Proteus mirabilis	ESBL	/	/	/	/	/	/	/
K pneumoniae	ESBL	/	/	Q	/	/	/	/
E coli	ESBL	/	AG	/	/	/	/	/
Serratia marcescens	ESBL	/	AG	Q	/	/	/	/
E coli	ESBL	/	AG	Q	/	/	/	/
K pneumoniae	ESBL	/	/	/	/	TE	/	/
SCN	MRSCN	MLSBC	/	/	/	/	/	/
Candida albicans	/	/	/	/	/	/	/	/
S aureus	MRSA	MLSBC	/	/	SXT	/	/	/
K pneumoniae	HPAZA	/	/	/	/	/	/	/
Acinetobacter baumanii	PACA	/	AG	Q	/	/	/	R
Proteus mirabilis	ESBL	/	/	/	/	/	/	/
Pseudomonas aeruginosa	PAZA	/	/	/	/	/	/	I
SCN	MRSCN	MLSBC	/	/	/	/	/	/
K pneumoniae	CHN	/	AG	Q	/	TE	/	/
Acinetobacter baumanii	PACA	/	AG	Q	/	/	/	S
Proteus mirabilis	ESBL	/	AG	/	/	/	/	/
K pneumoniae	CHN	/	/	/	/	/	/	/
Pseudomonas aeruginosa	CEFT	/	AG	Q	/	/	/	S
K pneumoniae	ESBL	/	/	Q	/	/	/	/
S aureus	MRSA	MLSBC	/	/	/	TE	/	/
E coli	HPAZA	/	/	Q	/	/	/	/
Proteus mirabilis	ESBL	/	/	Q	/	/	/	/
K pneumoniae	ESBL	/	AG	/	/	/	/	/
S aureus	MRSA	MLSBC	/	Q	SXT	/	/	/
Proteus mirabilis	ESBL	/	/	/	/	/	/	/
K pneumoniae	ESBL	/	AG	Q	SXT	/	/	/
Acinetobacter baumanii	PACA	/	/	Q	/	/	/	R
S aureus	MRSA	MLSBC	/	/	/	/	/	/
Pseudomonas aeruginosa	CEFT	/	AG	Q	/	/	/	R
SCN	MRSCN	MLSBC	/	Q	SXT	/	/	/
Acinetobacter baumanii	PAZA	/	AG	Q	/	/	/	R
K pneumoniae	ESBL	/	/	Q	/	/	/	/
S aureus	peniRmetiS	/	/	/	SXT	/	/	/
Pseudomonas aeruginosa	PAZA	/	/	/	/	/	/	S
Proteus mirabilis	ESBL	/	AG	/	/	/	/	/
S aureus	MRSA	MLSBC	/	Q	SXT	/	/	/
Acinetobacter baumanii	PACA	/	AG	Q	/	/	/	R
Acinetobacter baumanii	PACA	/	AG	Q	/	/	/	R
S aureus	MRSA	MLSBC	/	Q	SXT	/	/	/
K pneumoniae	CHN	/	AG	Q	/	/	/	/
Candida albicans	/	/	/	/	/	/	/	/
Pseudomonas aeruginosa	CEFT	/	AG	Q	/	/	/	R
K pneumoniae	ESBL	/	/	Q	/	/	/	/
SCN	MRSCN	MLSBC	/	/	SXT	/	/	/
S aureus	peniRmetiS	MLSBC	/	/	/	TE	/	/
Enterobacter cloacae	/	/	/	/	/	/	WP	/
S aureus	MRSA	MLSBC	AG	Q	/	/	/	/
Acinetobacter baumanii	PACA	/	AG	Q	/	/	/	R
K pneumoniae	/	/	/	/	/	TE	/	/
K pneumoniae	ESBL	/	AG	Q	/	/	/	/
E coli	HPAZA	/	/	/	/	/	/	/
Pseudomonas aeruginosa	/	/	/	/	/	/	WP	S
Acinetobacter baumanii	PAZA	/	/	/	/	/	/	I
K pneumoniae	HPAZA	/	/	/	/	/	/	/
K pneumoniae	HPAZA	/	/	/	/	/	/	/
Proteus mirabilis	HPAZA	/	/	/	/	/	/	/
E coli	HPAZA	/	/	Q	/	/	/	/
Proteus mirabilis	HPAZA	/	/	/	/	/	/	/
E coli	LPAZA	/	/	Q	/	/	/	/
E coli	/	/	/	/	/	/	WP	/
K pneumoniae	HPAZA	/	/	/	/	/	/	/
Providencia stuartii	ESBL	/	AG	Q	/	/	/	/
Pseudomonas aeruginosa	/	/	/	/	/	/	WP	S
K pneumoniae	ESBL	/	AG	Q	/	/	/	/
E coli	CAZA	/	AG	/	/	/	/	/

## Sheet: aug12
Isolated species	Betalactams	Lincosamides	Aminoglycosides	Fluoroquinolones	sulphonamides	Tetracyclines	Wild phenotype	Carbapenems
K pneumoniae	ESBL	/	AG	Q	/	/	/	/
Proteus spp	ESBL	/	/	Q	/	/	/	/
Pseudomonas aeruginosa	PAZA	/	/	/	/	/	/	S
Myroides sp, fot Flavobacterium?	/	/	/	/	/	/	WP	/
Pseudomonas aeruginosa	/	/	/	/	/	/	WP	S
Pseudomonas aeruginosa	EFLUX	/	/	/	/	/	/	R
Proteus mirabilis	ESBL	/	/	Q	/	/	/	/
K pneumoniae	HPAZA	/	/	/	/	/	/	/
Pseudomonas aeruginosa	CEFT	/	AG	Q	/	/	/	R
Strepto gr B	/	MLSBC	/	/	/	/	/	/
Candida albicans	/	/	/	/	/	/	/	/
K pneumoniae	CAZA	/	AG	/	/	/	/	/
SCN	MRSCN	MLSBC	AG	Q	SXT	/	/	/
SCN	MRSCN	MLSBC	AG	/	/	/	/	/
SCN	MRSCN	MLSBC	/	/	SXT	/	/	/
SCN	MRSCN	MLSBC	/	Q	SXT	/	/	/
Acinetobacter baumanii	PACA	/	AG	Q	/	/	/	R
Pseudomonas aeruginosa	/	/	/	/	/	/	WP	R
S aureus	MRSA	MLSBC	/	/	SXT	/	/	/
Candida albicans	/	/	/	/	/	/	/	/
Pseudomonas aeruginosa	CEFT	/	AG	Q	/	/	/	S
SCN	MRSCN	MLSBC	AG	/	/	TE	/	/
S aureus	peniRmetiS	/	/	/	/	TE	/	/
Proteus mirabilis	HPAZA	/	AG	Q	/	/	/	/
K pneumoniae	ESBL	/	AG	/	/	TE	/	/
S aureus	peniRmetiS	MLSBC	/	/	/	/	/	/
Pseudomonas aeruginosa	CEFT	/	AG	Q	/	/	/	R
SCN	MRSCN	MLSBC	/	/	/	/	/	/
SCN	peniRmetiS	MLSBC	/	/	/	TE	/	/
E coli	HPAZA	/	/	/	/	/	/	/
S aureus	MRSA	MLSBC	/	/	/	/	/	/
S aureus	MRSA	MLSBC	AG	Q	/	TE	/	/
E coli	LPAZA	/	/	/	/	/	/	/
Proteus mirabilis	ESBL	/	/	Q	/	/	/	/
S aureus	MRSA	MLSBC	/	/	/	/	/	/
E coli	CAZA	/	AG	/	/	/	/	/
S aureus	MRSA	MLSBC	/	Q	/	TE	/	/
S aureus	MRSA	MLSBC	AG	Q	SXT	/	/	/
SCN	MRSCN	MLSBC	/	Q	SXT	/	/	/
Pseudomonas aeruginosa	/	/	/	/	/	/	WP	S
E coli	ESBL	/	AG	Q	/	/	/	S
Pseudomonas aeruginosa	EFLUX	/	/	/	/	/	/	R
Candida albicans	/	/	/	/	/	/	/	/
Enterobacter cloacae	/	/	/	/	/	TE	/	/
Candida albicans	/	/	/	/	/	/	/	/
E coli	HPAZA	/	/	/	/	/	/	/
Acinetobacter baumanii	PACA	/	AG	Q	SXT	TE	/	S

## Sheet: sept12
Isolated species	Betalactams	Lincosamides	Aminoglycosides	Fluoroquinolones	sulphonamides	Tetracyclines	Wild phenotype	Carbapenems
Acinetobacter baumanii	PACA	/	AG	Q	/	/	/	R
Proteus spp	CAZA	/	/	Q	/	/	/	/
Pseudomonas aeruginosa	PAZA	/	AG	/	/	/	/	S
S aureus	MRSA	/	/	/	/	/	/	/
E coli	/	/	/	/	/	/	WP	/
Providencia stuartii	ESBL	/	/	Q	SXT	/	/	/
Serratia marcescens	/	/	/	Q	/	/	/	/
Achromonas xylosmxidans	/	/	AG	/	/	/	/	/
K pneumoniae	ESBL	/	/	Q	/	/	/	/
E coli	HPAZA	/	/	/	/	/	/	/
Acinetobacter baumanii	PACA	/	AG	Q	/	/	/	R
K pneumoniae	ESBL	/	/	Q	/	/	/	/
Proteus mirabilis	ESBL	/	/	Q	/	TE	/	/
Acinetobacter baumanii	PACA	/	AG	Q	/	/	/	R
S aureus	MRSA	MLSBC	AG	/	SXT	TE	/	/
Acinetobacter baumanii	PACA	/	AG	Q	/	/	/	R
K pneumoniae	ESBL	/	AG	Q	SXT	/	/	/
SCN	MRSCN	MLSBC	AG	/	SXT	TE	/	/
Proteus mirabilis	ESBL	/	AG	Q	SXT	/	/	/
Acinetobacter baumanii	PACA	/	AG	Q	/	/	/	R
K pneumoniae	ESBL	/	/	/	/	/	/	/
S aureus	MRSA	MLSBC	/	/	SXT	/	/	/
SCN	MRSCN	MLSBC	/	/	SXT	TE	/	/
Acinetobacter baumanii	PACA	/	AG	Q	SXT	TE	/	R
K pneumoniae	ESBL	/	/	Q	/	/	/	/
Pseudomonas aeruginosa	/	/	/	/	/	/	WP	S
Proteus mirabilis	ESBL	/	/	/	/	TE	/	/
E coli	CAZA	/	/	Q	/	/	/	/
SCN	MRSCN	MLSBC	/	/	/	TE	/	/
Acinetobacter baumanii	PACA	/	AG	Q	/	/	/	R
S aureus	/	MLSBC	/	/	/	TE	/	/
Acinetobacter baumanii	PACA	/	AG	Q	SXT	TE	/	R
Proteus mirabilis	CAZA	/	/	/	/	/	/	/
E coli	LPAZA	/	/	/	/	/	/	/
Providencia stuartii	ESBL	/	AG	Q	SXT	/	/	/
Candida albicans	/	/	/	/	/	/	/	/
Pseudomonas aeruginosa	PAZA	/	/	Q	/	/	/	R
S aureus	MRSA	MLSBI	/	Q	/	TE	/	/
K pneumoniae	ESBL	/	/	Q	/	/	/	/
K pneumoniae	ESBL	/	/	Q	/	/	/	/
S aureus	MRSA	MLSBC	AG	Q	SXT	/	/	/
SCN	MRSCN	MLSBC	/	Q	SXT	/	/	/
S aureus	MRSA	MLSBC	AG	Q	SXT	TE	/	/
Pseudomonas aeruginosa	/	/	/	/	/	/	WP	S
SCN	peniRmetiS	/	/	/	/	/	/	/
Acinetobacter baumanii	/	/	/	/	/	/	WP	S
E coli	LPAZA	/	/	/	/	/	/	/
Enterococcus faecalis	/	MLSBC	/	Q	/	/	/	/
K pneumoniae	HPAZA	/	/	/	/	/	/	/
E coli	CAZA	/	/	/	/	/	/	/
S aureus	peniRmetiS	MLSBC	/	Q	SXT	/	/	/
Strepto gr B	/	/	/	/	/	/	WP	/
S aureus	MRSA	/	/	/	/	TE	/	/
SCN	MRSCN	MLSBI	/	/	SXT	/	/	/
S aureus	MRSA	MLSBC	/	/	/	/	/	/
S aureus	peniRmetiS	/	/	/	/	/	/	/
Acinetobacter baumanii	PACA	/	AG	Q	/	/	/	R
Proteus mirabilis	ESBL	/	/	Q	/	/	/	/
Pseudomonas aeruginosa	CEFT	/	AG	Q	/	/	/	R
S aureus	MRSA	MLSBC	/	Q	SXT	/	/	/
K pneumoniae	HPAZA	/	/	/	/	/	/	/
K pneumoniae	ESBL	/	/	Q	/	/	/	/
Achrrnobacter spp	/	/	/	/	/	/	WP	/
K pneumoniae	ESBL	/	/	/	/	/	/	/
SCN	MRSCN	/	/	/	SXT	/	/	/
Candida albicans	/	/	/	/	/	/	/	/
Pseudomonas aeruginosa	CEFT	/	AG	Q	/	/	/	S
Proteus mirabilis	ESBL	/	/	/	SXT	/	/	/
S aureus	MRSA	MLSBC	/	Q	SXT	/	/	/
K pneumoniae	HPAZA	/	/	/	/	/	/	/
K pneumoniae	ESBL	/	AG	Q	SXT	/	/	/
S aureus	peniRmetiS	/	/	/	/	TE	/	/
K pneumoniae	HPAZA	/	/	/	/	TE	/	/

## Sheet: oct12
Isolated species	Betalactams	Lincosamides	Aminoglycosides	Fluoroquinolones	sulphonamides	Tetracyclines	Wild phenotype	Carbapenems
Proteus mirabilis	ESBL	/	/	Q	SXT	/	/	/
K pneumoniae	ESBL	/	AG	Q	SXT	/	/	/
Acinetobacter baumanii	PACA	/	AG	Q	/	/	/	R
S aureus	MRSA	MLSBC	AG	/	SXT	/	/	/
Candida albicans	/	/	/	/	/	/	/	/
SCN	MRSCN	MLSBC	AG	/	SXT	/	/	/
Proteus mirabilis	ESBL	/	/	Q	SXT	/	/	/
Acinetobacter baumanii	PACA	/	/	Q	/	/	/	R
Providencia stuartii	ESBL	/	AG	Q	SXT	/	/	/
Pseudomonas aeruginosa	/	/	/	/	/	/	WP	S
Proteus mirabilis	ESBL	/	AG	/	SXT	/	/	/
Acinetobacter baumanii	PAZA	/	/	Q	/	/	/	S
SCN	MRSCN	MLSBC	AG	Q	SXT	/	/	/
SCN	MRSCN	MLSBC	/	Q	SXT	/	/	/
Acinetobacter baumanii	PACA	/	/	Q	/	/	/	R
Proteus mirabilis	ESBL	/	/	/	SXT	/	/	/
Pseudomonas aeruginosa	CEFT	/	AG	Q	/	/	/	R
K pneumoniae	ESBL	/	/	Q	SXT	/	/	/
Pseudomonas aeruginosa	PAZA	/	/	/	/	/	/	S
S aureus	MRSA	MLSBC	AG	Q	SXT	/	/	/
K pneumoniae	ESBL	/	/	/	/	/	/	/
Pseudomonas aeruginosa	PAZA	/	AG	Q	/	/	/	S
S aureus	MRSA	MLSBC	AG	/	/	/	/	/
K pneumoniae	ESBL	/	/	Q	SXT	/	/	/
Proteus mirabilis	CAZA	/	/	/	SXT	/	/	/
Acinetobacter baumanii	PACA	/	/	Q	/	/	/	R
Proteus mirabilis	CAZA	/	/	/	SXT	/	/	/
E coli	LPAZA	/	/	/	/	/	/	/
Chriseomonas luteola	/	/	/	Q	/	/	/	/
SCN	MRSCN	MLSBC	AG	/	SXT	/	/	/
K pneumoniae	ESBL	/	/	Q	SXT	/	/	/
Enterococcus faecalis	PBP	MLSBI	AG	Q	/	/	/	/
Proteus mirabilis	CAZA	/	/	/	SXT	/	/	/
Candida albicans	/	/	/	/	/	/	/	/
K pneumoniae	ESBL	/	/	Q	/	/	/	/
E coli	ESBL	/	/	Q	SXT	/	/	/
Acinetobacter baumanii	PACA	/	AG	Q	/	/	/	R
Candida albicans	/	/	/	/	/	/	/	/
E coli	HPAZA	/	/	/	/	/	/	/
S aureus	peniRmetiS	/	/	/	/	/	/	/
Proteus mirabilis	ESBL	/	AG	/	SXT	/	/	/
S aureus	peniRmetiS	/	/	/	/	/	/	/
K pneumoniae	ESBL	/	AG	Q	SXT	/	/	/
E coli	ESBL	/	/	/	/	/	/	/
SCN	MRSCN	MLSBC	/	Q	SXT	/	/	/
SCN	MRSCN	MLSBC	AG	Q	SXT	/	/	/
Acinetobacter baumanii	PACA	/	/	Q	/	/	/	R
Pseudomonas aeruginosa	/	/	/	Q	/	/	/	R
S aureus	peniRmetiS	/	/	/	/	/	/	/
K pneumoniae	ESBL	/	/	Q	SXT	/	/	/
K pneumoniae	CHN	/	AG	Q	SXT	/	/	/
Candida albicans	/	/	/	/	/	/	/	/
Proteus mirabilis	ESBL	/	/	/	SXT	/	/	/
E coli	/	/	/	/	/	/	WP	/
Acinetobacter baumanii	PACA	/	AG	Q	/	/	/	R
E coli	ESBL	/	/	Q	SXT	/	/	/
Strepto B-hemolitic gr C	/	MLSBC	/	/	/	/	/	/
Pseudomonas aeruginosa	PAZA	/	/	/	/	/	/	S
S aureus	MRSA	MLSBC	/	Q	/	/	/	/
Acinetobacter baumanii	PAZA	/	AG	Q	/	/	/	R
Candida albicans	/	/	/	/	/	/	/	/
Acinetobacter baumanii	PACA	/	/	Q	SXT	/	/	R

[truncated: 14 more sheets: nov12, dec12, ian13, feb13, mar13, apr13, mai13, iun 13, iul13, aug13, sept13, oct13, nov13, dec13]
